# Supplementary material for: Recombinant Baculovirus: A Flexible Drug Screening Platform for Chikungunya Virus
Source: Int J Mol Sci. 2021 Jul 23;22(15):7891. doi: 10.3390/ijms22157891 (PMC8347121; doi:10.3390/ijms22157891)
Supplement: Supplementary file 1 [file ijms-22-07891-s001.zip]

Archive with 1 entries (1 files):
- ijms-1291024-supplementary.pdf
